# Supplementary material for: Development of a Sex-Specific Prevalent Hypertension Discrimination Model in Korean Adults Using Genetic Risk Scores and Clinical Biomarkers: A Cross-Sectional Study
Source: Curr Issues Mol Biol. 2026 Mar 3;48(3):271. doi: 10.3390/cimb48030271 (PMC13025723; doi:10.3390/cimb48030271)
Supplement: Supplementary file 1 [file cimb-48-00271-s001.zip]

Archive with 1 entries (1 files):
- cimb-4165863-supplementary.pdf
